# Supplementary material for: Sex-Specific Signature in the Circulating NLRP3 Levels of Saudi Adults with Metabolic Syndrome
Source: J Clin Med. 2021 Jul 26;10(15):3288. doi: 10.3390/jcm10153288 (PMC8347773; doi:10.3390/jcm10153288)
Supplement: Supplementary file 1 [file jcm-10-03288-s001.zip]

Archive with 1 entries (1 files):
- jcm-1212718-SI.pdf
